# Supplementary material for: Genome-wide association analysis identifies a consistent QTL for powdery mildew resistance on chromosome 3A in Nordic and Baltic spring wheat
Source: Theor Appl Genet. 2024 Jan 19;137(1):25. doi: 10.1007/s00122-023-04529-1 (PMC10799116; doi:10.1007/s00122-023-04529-1)
Supplement: Supplementary file 7 — Supplementary file7 (XLSX 47 KB) [file 122_2023_4529_MOESM7_ESM.xlsx]

## Sheet: Phenodata
Taxa	Name	Provider	EE_2021	EE_2022	NO_2021_St	NO_2021_Vol	NO_2022_Vol	NO_2022_St	LT_2021	LT_2022	LV_2021	LV_2022
NW001	Tjalve	NMBU	25	10	44	33	25	45	14	22	76	50
NW002	Avle	NMBU	3	4	20	8	19	24	6	5	59	40
NW003	Bjarne	NMBU	1	1	11	11	8	24	3	7	65	50
NW004	Zebra	NMBU	1	3	12	7	12	20	2	4	50	55
NW005	Bastian	NMBU	0	5	19	15	25	27	6	5	54	53
NW006	T9040	NMBU	0	5	25	18	14	34	14	6	50	54
NW007	T9040 (1995)	NMBU	10	7	25	20	14	30	6	5	62	55
NW008	NK93602 (1995)	NMBU	1	5	13	14	17	37	5	5	49	61
NW009	Paros	NMBU	4	5	21	21	17	25	10	8	37	44
NW010	Paros/NK93602	NMBU	1	3	10	3	4	29	3	4	10	39
NW011	Paros/T9040	NMBU	1	5	15	8	9	18	6	4	46	46
NW012	T9040/Paros	NMBU	1	12	17	21	11	32	9	4	49	49
NW013	Saar	NMBU	0	3	5	6	8	17	7	3	40	49
NW014	Dulus	NMBU	3	7	15	14	24	18	28	13	69	78
NW015	T10014	NMBU	17	20	49	62	59	56	69	60	90	84
NW016	NK93604	NMBU	1	3	8	8	7	21	3	4	28	54
NW017	T2038	NMBU	1	5	23	14	21	43	9	10	50	47
NW018	MS 273-150	NMBU	7	12	36	38	31	47	31	23	82	79
NW019	Avocet YrA	NMBU	40	50	80	67	90	87	52	49	84	85
NW020	SHA3/CBRD	NMBU	30	17	32	29	34	41	17	44	67	55
NW021	MILAN/SHA7	NMBU	30	12	24	28	17	33	47	37	84	80
NW022	Naxos (x3)	NMBU	5	7	16	22	11	27	5	11	20	38
NW023	Breeding_Line_023	Graminor	0	5	20	5	12	18	0	2	11	33
NW024	Breeding_Line_024	Graminor	1	5	20	10	13	23	3	1	27	14
NW025	Demonstrant	Graminor	5	5	43	46	46	50	3	9	50	53
NW026	Krabat	Graminor	3	2	17	25	18	35	1	0	21	28
NW027	Breeding_Line_027	Graminor	1	2	13	10	10	21	1	0	6	9
NW028	Laban	Graminor	0	1	7	1	1	5	0	0	2	1
NW029	Amulett	NMBU	0	1	0	0	1	7	0	0	5	1
NW030	Bombona	NMBU	2	5	17	24	19	36	15	4	45	49
NW031	QUARNA	NMBU	1	5	22	17	16	30	5	7	57	50
NW032	Breeding_Line_032	Graminor	1	1	8	5	4	10	0	0	0	40
NW033	Runar	NMBU	1	5	43	47	31	54	21	22	69	80
NW034	Brakar	NMBU	6	10	36	40	20	53	42	6	74	53
NW035	Berserk	Graminor	1	2	4	5	4	17	1	0	41	33
NW036	Sport	NMBU	1	5	20	6	6	17	6	1	30	51
NW037	AC Somerset	NMBU	2	5	12	7	6	13	3	2	29	40
NW038	Vinjett	NMBU	1	3	4	2	4	19	0	0	10	28
NW039	DH20070	NMBU	0	2	7	6	3	7	4	1	28	27
NW040	DH20097	NMBU	1	4	13	6	5	15	2	2	41	38
NW041	ONPMSYDER-05	NMBU	3	7	8	4	6	8	14	5	36	34
NW042	Breeding_Line_042	Graminor	1	5	18	10	13	26	6	5	37	44
NW043	Møystad	NMBU	0	4	18	16	7	26	12	15	49	59
NW044	Rollo	NMBU	1	5	31	20	25	43	24	8	59	58
NW045	Sumai #3	NMBU	22	15	41	40	46	61	46	24	81	75
NW046	Mirakel	Graminor	1	3	10	7	9	19	0	1	9	16
NW047	Rabagast	Graminor	1	2	15	9	13	16	0	1	4	7
NW048	Seniorita	Graminor	1	0	6	3	5	9	0	1	7	8
NW049	Breeding_Line_049	Graminor	0	1	0	2	2	7	0	0	4	7
NW050	Willy	Graminor	1	2	22	8	11	20	0	1	19	28
NW051	Berlock	NMBU	0	1	17	6	7	16	1	1	8	8
NW052	Arabella	NMBU	0	2	8	11	17	21	0	1	35	18
NW053	Polkka	NMBU	1	4	23	21	20	42	8	4	53	43
NW054	TUI/RL4137	NMBU	4	10	26	24	40	52	50	44	90	72
NW055	T7347	NMBU	2	3	12	9	10	23	3	14	46	42
NW056	Reno	NMBU	35	12	60	69	52	75	33	42	91	86
NW057	Mandaryna	NMBU	0	5	23	20	21	32	2	2	10	11
NW058	Zombi	Graminor	0	5	12	10	9	21	1	2	51	34
NW059	Alarm	Graminor	1	2	15	3	13	19	0	0	9	16
NW060	Breeding_Line_060	Graminor	0	4	7	7	9	11	2	5	28	11
NW061	Gondol	Graminor	0	1	2	4	2	6	0	0	26	8
NW062	Breeding_Line_062	Graminor	0	3	9	5	7	4	2	0	11	10
NW063	Caress	NMBU	0	1	19	13	27	36	1	0	6	10
NW064	Betong	Graminor	1	0	2	0	4	1	0	0	1	7
NW065	Breeding_Line_065	Graminor	0	0	6	0	3	17	0	0	2	29
NW066	N894037	NMBU	25	22	48	33	50	57	52	44	86	69
NW067	GAMENYA	NMBU	17	12	12	26	35	39	53	26	60	55
NW068	Azurite	ETKI	3	5	18	18	15	24	6	2	49	45
NW069	Buddy	ETKI	1	12	19	19	17	34	10	3	53	41
NW070	Calixo	ETKI	1	5	23	18	19	24	5	1	46	58
NW071	Cornetto	ETKI	1	2	10	17	5	13	1	1	17	51
NW072	Daugana	ETKI	0	4	32	25	19	32	0	0	42	40
NW073	Disket	ETKI	1	4	11	3	9	12	3	0	48	35
NW074	Granny	ETKI	3	4	13	18	17	20	4	10	28	27
NW075	Hamlet	ETKI	3	5	13	8	11	6	13	2	50	41
NW076	Happy	ETKI	0	1	9	2	3	12	0	0	4	12
NW077	Harenda	ETKI	1	2	15	4	14	14	1	0	27	23
NW078	Helle	ETKI	1	3	17	5	9	35	0	1	19	16
NW079	Hiie	ETKI	5	5	21	26	34	42	14	10	56	45
NW080	Kruunu	ETKI	5	10	29	33	29	37	19	23	71	60
NW081	KWS Buran	ETKI	10	10	22	29	35	46	6	15	69	46
NW082	KWS Collada	ETKI	2	4	2	9	7	17	3	3	18	17
NW083	KWS Scirocco	ETKI	2	6	26	21	28	26	7	14	46	45
NW084	KWS Solanus	ETKI	1	5	21	14	14	23	4	3	29	45
NW085	Leidi	ETKI	4	5	25	13	16	31	5	7	27	59
NW086	Licamero	ETKI	2	4	16	15	23	22	9	5	28	44
NW087	Mahti	ETKI	6	7	30	32	25	40	33	13	82	79
NW088	Manu	ETKI	3	7	30	29	32	55	44	17	83	46
NW089	Meri	ETKI	2	5	10	7	9	21	34	2	69	56
NW090	Mooni	ETKI	7	18	17	50	32	54	48	17	69	79
NW091	Quintus	ETKI	1	4	6	4	4	8	5	2	27	70
NW092	Satu	ETKI	1	4	20	10	14	34	9	4	65	45
NW093	Servus	ETKI	1	3	7	3	3	7	3	1	24	31
NW094	Sorbas	ETKI	3	5	31	28	15	32	7	13	54	64
NW095	Specifik	ETKI	3	7	18	19	14	41	21	10	57	62
NW096	SW Estrad	ETKI	1	3	7	6	8	8	4	0	21	11
NW097	Tybalt	ETKI	1	4	14	NA	4	12	2	4	47	45
NW098	Trappe	ETKI	5	4	19	21	16	27	3	11	44	43
NW099	Triathlon	ETKI	3	4	11	12	10	27	2	7	54	44
NW100	Triso	ETKI	5	5	34	19	30	34	12	23	52	56
NW101	Uffo	ETKI	1	4	18	4	16	13	3	0	31	46
NW102	Wanamo	ETKI	7	5	45	47	33	58	13	12	48	50
NW103	Wellamo	ETKI	15	7	54	32	34	57	37	35	87	66
NW104	Wicki	ETKI	1	4	6	3	4	12	1	1	6	21
NW105	Voore	ETKI	3	10	28	30	30	48	27	12	75	66
NW106	762-2	ETKI	6	10	30	24	34	42	33	18	61	57
NW107	764	ETKI	1	5	19	30	8	34	7	6	52	15
NW108	774	ETKI	1	3	5	8	3	12	1	0	9	32
NW109	785	ETKI	1	3	9	5	8	13	1	2	31	44
NW110	786	ETKI	3	5	25	15	24	43	11	4	35	45
NW111	795	ETKI	4	4	18	31	25	43	4	2	44	44
NW112	800	ETKI	2	3	2	2	4	14	1	0	7	8
NW113	806	ETKI	1	5	13	3	6	15	5	1	38	27
NW114	808	ETKI	1	5	20	17	7	25	4	6	36	44
NW115	812	ETKI	1	5	9	9	4	26	21	6	27	41
NW116	834	ETKI	1	3	23	25	16	29	1	2	50	50
NW117	836	ETKI	4	5	26	29	16	50	45	16	6	52
NW118	861	ETKI	1	4	15	7	6	28	4	2	48	44
NW119	865	ETKI	2	4	13	17	18	34	21	10	54	44
NW120	870	ETKI	2	3	6	3	5	19	0	0	10	14
NW121	876	ETKI	1	4	16	9	17	20	3	2	49	49
NW122	884	ETKI	2	5	21	10	12	34	9	16	66	61
NW123	925-2	ETKI	1	3	6	0	3	13	5	1	21	26
NW124	932	ETKI	1	3	4	3	2	10	1	0	26	8
NW125	937-1	ETKI	1	2	6	1	2	9	0	0	5	33
NW126	938-1	ETKI	1	3	1	1	3	10	0	1	8	21
NW127	939-1	ETKI	1	3	7	1	1	12	0	0	14	19
NW128	940-1	ETKI	1	2	7	5	2	13	1	0	8	15
NW129	941-1	ETKI	1	3	6	3	4	9	1	0	23	10
NW130	942	ETKI	1	3	3	0	4	14	0	0	18	20
NW131	944-2	ETKI	2	5	11	12	11	25	3	2	37	14
NW132	958-1	ETKI	3	5	21	22	34	29	5	3	52	45
NW133	969-2	ETKI	2	4	19	7	20	34	4	2	45	46
NW134	990-2	ETKI	1	3	9	13	12	29	2	0	17	47
NW135	993-1	ETKI	1	3	6	4	5	5	0	1	11	9
NW136	995-1	ETKI	1	1	7	0	2	10	2	0	6	13
NW137	ROBIJS	AREI	1	4	14	4	14	16	9	1	9	27
NW138	Altare	AREI	2	5	7	14	11	25	8	3	46	44
NW139	Amaretto	AREI	1	5	23	19	33	30	24	11	45	48
NW140	Eminent	AREI	1	5	32	12	30	21	34	8	49	49
NW141	Fasan	AREI	1	7	30	21	27	28	9	4	54	48
NW142	Granary	AREI	1	4	22	6	25	24	3	5	39	28
NW143	Jasna	AREI	1	2	6	5	20	11	8	4	45	45
NW144	Nawra	AREI	1	4	18	14	14	23	11	6	50	45
NW145	Seance	AREI	2	2	8	3	3	8	2	0	3	14
NW146	Sonett	AREI	1	1	26	29	10	21	4	0	17	9
NW147	Taifun	AREI	4	5	25	32	24	30	28	10	82	57
NW148	Irsijevskaja	AREI	2	7	34	24	20	40	17	10	58	66
NW149	Nandu	AREI	4	5	22	26	24	37	12	4	61	55
NW150	Parabola	AREI	2	2	14	12	10	19	4	2	49	55
NW151	Radunia	AREI	2	4	22	19	16	28	22	3	56	55
NW152	Epos	AREI	3	7	21	18	27	19	30	18	62	60
NW153	01-27-700-05	AREI	1	2	5	3	5	18	2	2	19	9
NW154	F-013-032	AREI	1	4	14	11	14	20	3	3	37	49
NW155	012-024	AREI	1	2	5	2	5	10	1	1	38	29
NW156	012-030	AREI	1	4	7	6	6	18	2	1	24	40
NW157	012-091	AREI	1	4	11	8	14	15	4	1	30	29
NW158	013-01	AREI	1	2	7	3	6	7	1	1	7	20
NW159	013-02	AREI	0	2	11	2	7	8	1	0	1	9
NW160	013-047	AREI	1	3	5	1	5	12	0	0	5	6
NW161	013-052	AREI	0	2	3	3	1	16	0	0	7	10
NW162	013-066	AREI	1	3	6	3	5	11	0	0	3	5
NW163	013-067	AREI	1	5	5	7	2	9	1	1	8	6
NW164	013-069	AREI	1	5	9	6	18	14	1	0	42	45
NW165	013-070	AREI	0	5	9	4	14	18	2	1	16	47
NW166	013-073	AREI	0	3	17	12	16	14	10	1	11	33
NW167	013-074	AREI	1	2	9	5	3	12	1	1	11	22
NW168	013-075	AREI	0	4	15	8	11	7	3	1	6	10
NW169	CKV 13-3	AREI	1	5	6	5	11	17	7	0	6	14
NW170	CKV 17-3	AREI	1	2	7	2	4	9	2	0	29	7
NW171	CKV 50-2	AREI	1	4	12	5	11	17	2	1	35	22
NW172	10KV 15 FKV 30	AREI	1	2	17	7	12	32	0	1	18	22
NW173	10 KV 3FKV 62	AREI	1	3	10	3	7	15	0	2	9	14
NW174	10KV 3 FKV 64	AREI	1	2	8	3	6	11	0	1	3	5
NW175	10KV 3 FKV 65	AREI	1	2	7	7	6	17	0	0	6	13
NW176	10KV 3 FKV 68	AREI	1	2	17	0	4	17	0	1	8	15
NW177	10KV 3 FKV 75	AREI	1	2	14	4	6	13	0	0	8	9
NW178	10 KV 3FKV 102	AREI	1	2	5	6	7	11	2	0	44	33
NW179	10 KV 3FKV 107	AREI	2	4	12	16	10	25	3	2	39	33
NW180	10KV 3 FKV 117	AREI	1	3	10	6	6	17	1	1	11	11
NW181	F-014-03	AREI	2	7	19	20	35	24	23	20	66	42
NW182	F-015-021	AREI	1	4	8	7	19	20	3	2	18	23
NW183	15KV 4 K31	AREI	1	2	6	5	2	11	1	0	18	10
NW184	15KV13 K49	AREI	1	3	13	9	13	26	0	0	16	10
NW185	I-9	AREI	2	4	14	1	13	16	5	7	40	22
NW186	I-118	AREI	1	4	6	2	5	11	5	6	49	47
NW187	I-111	AREI	2	3	10	8	6	13	5	5	50	41
NW188	I-19	AREI	3	4	12	5	8	14	3	4	54	29
NW189	I-35	AREI	2	12	25	30	26	46	25	13	55	58
NW190	I-44	AREI	3	4	16	5	10	25	9	1	55	39
NW191	I-63	AREI	4	3	22	13	19	33	7	5	49	12
NW192	I-79	AREI	2	5	11	2	8	15	5	5	50	36
NW193	I-90	AREI	1	4	10	3	6	22	5	3	47	48
NW194	I-91	AREI	2	3	15	6	13	20	6	4	45	34
NW195	I-92	AREI	1	4	14	5	2	16	5	2	50	31
NW196	I-93	AREI	1	4	8	3	8	14	6	3	29	11
NW197	I-94	AREI	2	4	8	5	4	14	3	4	36	28
NW198	96-14-1907	AREI	2	3	10	7	18	13	3	1	35	35
NW199	96-54-1796	AREI	1	4	11	3	15	20	3	1	26	29
NW200	00-64-1087	AREI	1	5	17	6	16	16	1	1	29	12
NW201	004-64-1083	AREI	2	2	10	8	6	10	1	0	16	19
NW202	Alora	LAMMC	4	3	21	23	21	36	8	5	39	38
NW203	Amantis	LAMMC	2	5	22	18	14	28	9	9	27	20
NW204	Anabel	LAMMC	1	1	1	3	1	9	0	0	3	9
NW205	Camadra	LAMMC	5	2	11	4	9	19	2	2	8	8
NW206	Caral	LAMMC	5	5	23	29	26	35	21	15	66	58
NW207	Carasso	LAMMC	1	4	15	11	9	27	3	2	23	16
NW208	Cervino	LAMMC	1	1	5	3	10	5	5	1	13	3
NW209	CH Campala	LAMMC	2	3	9	6	17	16	6	3	10	27
NW210	Countess	LAMMC	2	3	12	0	7	9	5	1	27	6
NW211	Crickett	LAMMC	1	1	5	4	4	10	1	1	6	7
NW212	Ethos	LAMMC	1	4	16	17	18	25	4	2	27	21
NW213	Fiorina	LAMMC	1	5	13	17	11	21	3	2	9	46
NW214	Flippen	LAMMC	1	2	6	0	8	11	4	0	1	9
NW215	Florus	LAMMC	1	5	17	19	12	50	23	33	43	37
NW216	Goplana	LAMMC	1	4	31	23	21	24	1	3	0	5
NW217	Kabot	LAMMC	4	5	29	25	28	31	37	3	51	43
NW218	Kandela	LAMMC	1	3	25	13	11	20	1	1	2	9
NW219	Kanyuk	LAMMC	1	4	2	1	1	8	3	0	8	9
NW220	Katoda	LAMMC	1	5	22	14	20	27	12	2	15	10
NW221	KWS Akvilon	LAMMC	1	3	6	1	2	4	23	4	50	16
NW222	KWS Mistral	LAMMC	1	4	10	7	6	10	10	1	18	9
NW223	KWS Sharki	LAMMC	4	5	27	12	28	34	15	3	51	45
NW224	KWS Willow	LAMMC	1	3	4	0	1	0	9	2	12	33
NW225	Nimfa	LAMMC	2	3	1	2	0	0	3	4	16	21
NW226	Nobless	LAMMC	1	3	21	14	13	28	4	2	4	45
NW227	Rospuda	LAMMC	2	5	20	18	17	27	15	5	50	43
NW228	Serenada	LAMMC	1	3	1	3	5	2	7	3	34	46
NW229	Skandus	LAMMC	1	5	30	18	18	31	38	6	1	21
NW230	Soliat	LAMMC	2	5	9	15	13	28	6	3	39	49
NW231	Struna	LAMMC	1	4	11	2	7	16	4	1	0	4
NW232	Telimena	LAMMC	2	5	47	29	36	50	15	17	26	43
NW233	Togano	LAMMC	1	4	10	10	8	27	2	2	18	15
NW234	Tonika	LAMMC	2	3	3	3	7	7	9	5	25	21
NW235	Tritus	LAMMC	2	5	39	30	34	40	11	7	62	50
NW236	Vanek	LAMMC	3	5	34	21	35	34	39	12	55	59
NW237	Varius	LAMMC	1	3	0	0	3	2	0	3	16	47
NW238	Waluta	LAMMC	2	3	20	14	14	36	3	2	31	50
NW239	Zenon	LAMMC	2	5	18	7	14	27	15	18	25	44
NW240	DS-11	LAMMC	1	7	11	4	15	16	3	8	29	30
NW241	DS-13	LAMMC	1	3	0	1	1	2	1	3	4	16
NW242	DS-14	LAMMC	3	5	15	22	11	28	5	8	63	56
NW243	DS-17	LAMMC	1	4	5	0	2	4	2	7	4	9
NW244	DS-10-18-DH	LAMMC	1	2	5	0	1	0	1	1	0	10
NW245	DS-11-27-DH	LAMMC	1	4	8	15	7	18	3	2	2	16
NW246	DS-13-8-DH	LAMMC	1	4	6	1	2	2	1	1	0	11
NW247	DS-14-3-DH	LAMMC	1	2	0	0	1	3	0	1	25	17
NW248	DS-14-16-DH	LAMMC	1	3	9	8	8	17	1	4	7	22
NW249	DS-15-14-DH	LAMMC	0	1	2	0	0	1	1	2	7	22
NW250	DS-15-27-DH	LAMMC	1	2	3	0	1	2	1	2	0	11
NW251	DS-17-11-DH	LAMMC	1	4	13	21	13	28	4	1	2	15
NW252	DS-17-16-DH	LAMMC	1	4	0	1	0	3	0	1	4	10
NW253	DS-17-23-DH	LAMMC	1	3	1	2	3	1	2	2	10	10
NW254	DS-17-26-DH	LAMMC	1	5	27	27	27	40	8	14	36	46
NW255	DS-18-10-DH	LAMMC	1	5	30	26	21	45	16	13	37	51
NW256	DS-18-23-DH	LAMMC	1	3	3	0	2	4	4	2	1	28
NW257	DS-513-5-DH	LAMMC	3	3	7	20	3	22	3	2	7	31
NW258	DS-530-10-DH	LAMMC	1	3	16	12	11	25	2	3	6	39
NW259	DS-560-2-DH	LAMMC	1	1	10	5	6	6	0	0	0	9
NW260	DS-570-2-DH	LAMMC	0	3	11	5	11	14	3	3	9	10
NW261	DS-627-5-DH	LAMMC	1	4	18	15	16	23	9	0	39	32
NW262	DS-638-5-DH	LAMMC	0	4	12	7	16	18	3	7	45	46
NW263	DS-654-12-DH	LAMMC	4	5	11	5	5	7	15	7	36	45
NW264	DS-655-5-DH	LAMMC	1	3	1	1	1	0	1	1	7	16
NW265	DS-655-7-DH	LAMMC	1	1	0	0	3	1	2	5	14	39
NW266	DS-655-12-DH	LAMMC	1	2	7	12	6	9	10	5	28	22
NW267	DS-566-8-DH	LAMMC	8	4	15	7	10	14	10	4	44	37
NW268	DS-661-11-DH	LAMMC	2	5	19	2	7	8	14	4	37	22
NW269	DS-661-13-DH	LAMMC	4	3	6	19	16	21	16	4	27	33
NW270	DS-661-14-DH	LAMMC	2	3	13	15	33	27	19	3	36	44
NW271	DS-672-2-DH	LAMMC	1	2	7	1	3	8	1	1	3	5
NW272	DS-674-7-DH	LAMMC	1	2	8	2	3	12	0	0	2	1
NW273	DS-720-2-DH	LAMMC	0	3	11	20	12	20	0	0	17	6
NW274	DS-720-3-DH	LAMMC	1	5	8	3	7	9	4	1	28	22
NW275	DS-720-14-DH	LAMMC	1	4	22	14	9	21	4	1	19	45
NW276	DS-732-5-DH	LAMMC	1	3	8	0	5	10	0	1	0	0
NW277	DS-762-1-DH	LAMMC	1	1	11	0	5	5	1	2	16	4
NW278	DS-762-3-DH	LAMMC	1	1	0	1	0	8	0	0	3	3
NW279	DS-775-13-DH	LAMMC	1	3	14	15	11	34	1	1	1	7
NW280	DS-775-14-DH	LAMMC	1	5	17	17	19	32	2	5	16	22
NW281	DS-779-2-DH	LAMMC	1	4	20	25	21	32	0	0	8	23
NW282	DS-783-5-DH	LAMMC	1	5	29	22	25	39	2	2	0	8
NW283	DS-836-1-DH	LAMMC	1	3	7	5	13	28	1	1	7	8
NW284	DS-846-1-DH	LAMMC	0	3	16	6	8	11	3	2	0	16
NW285	DS-871-1-DH	LAMMC	1	5	20	13	8	22	7	6	50	45
NW286	DS-927-1-DH	LAMMC	1	3	2	2	2	0	1	1	7	10
NW287	DS-516-2-DH	LAMMC	2	3	7	4	4	10	2	0	19	19
NW288	DS-548-DH	LAMMC	2	4	15	4	7	18	2	2	28	42
NW289	DS-627-10-DH	LAMMC	2	5	14	26	12	30	2	5	29	39
NW290	DS-627-11-DH	LAMMC	2	5	18	26	17	28	0	3	16	20
NW291	DS-647-DH	LAMMC	1	3	16	25	13	21	0	9	17	23
NW292	DS-672-5-DH	LAMMC	1	2	7	6	4	12	0	0	1	4
NW293	DS-674-9-DH	LAMMC	1	1	6	1	4	12	0	0	3	7
NW294	DS-775-3-DH	LAMMC	0	3	20	20	16	31	3	4	0	10
NW295	DS-775-16-DH	LAMMC	1	4	21	17	14	33	2	3	6	10
NW296	DS-775-19-DH	LAMMC	1	4	24	15	11	27	3	2	10	8
NW297	DS-779-1-DH	LAMMC	1	4	21	27	20	33	8	13	0	8
NW298	DS-779-6-DH	LAMMC	1	4	24	22	18	38	5	7	13	22
NW299	DS-868	LAMMC	1	3	10	3	6	13	2	2	2	11
NW300	DS-858	LAMMC	1	1	11	2	5	6	0	0	19	9

## Sheet: NMBU_validation
taxa	hap	pubname	Sa18	St18	Vb19	St19	Hs19
V1003	A_C	Bastian	11	10	32	20	7
V1005	A_C	Bjarne	8	16	20	7	5
V1006	A_C	Tjalve	48	60	40	35	18
V1009	A_C	Avle	3	7	29	6	2
V1011	A_C	Zebra	23	9	14	8	4
V1016	A_C	Berserk	13	15	0	2	0
V1018	A_C	Brakar	23	40	45	40	14
V1020	G_C	Runar	15	35	55	28	36
V1027	A_C	T2038	9	30	41	9	10
V1029	G_C	T9040	27	9	36	10	7
V1031	G_C	T9040 (1995)	26	50	34	8	6
V1032	G_C	T10014	17	75	62	45	36
V1036	A_C	NK93602 (1995)	13	15	24	10	11
V1038	A_C	MS273-150	23	30	49	22	27
V1039	A_C	DH49-18	15	10	22	8	4
V1041	A_C	Naxos	6	12	34	22	4
V1043	A_C	Paros	16	8	28	10	14
V1044	A_C	D99060	16	10	18	4	6
V1045	G_C	D99014	13	8	16	5	4
V1046	G_C	D99159	23	22	39	22	6
V1048	A_C	Saar	11	8	9	5	3
V1050	G_C	Filin	13	6	12	10	1
V1052	G_T	Milan	7	25	27	15	3
V1054	G_C	Pfau/Milan	19	16	14	4	6
V1057	G_C	Bagula-Milan-2	18	12	35	30	15
V1058	A_C	Dulus	18	16	28	15	3
V1060	G_C	Gondo	16	11	20	20	5
V1063	G_T	Catbird	14	8	34	30	9
V1064	A_C	Croc_1/Ae.tauschii (205)//Kauz	5	4	13	0	3
V1066	G_C	Altar 84/Ae.tauschii (219)//2*Seri	4	4	10	2	0
V1068	G_T	Altar 84/Ae.tauschii (219)//2*Seri/3/Avle	2	2	4	2	1
V1071	G_T	Kariega	58	59	45	42	19
V1073	G_T	Avocet-YrA	53	68	80	78	41
V1075	A_C	NK93604	9	12	20	4	4
V1079	G_T	CJ9306	40	50	60	45	15
V1080	A_C	CJ9403	65	40	64	60	30
V1082	A_C	512-50	16	19	37	28	21
V1083	G_C	512-54	16	35	50	30	21
V1084	G_T	512-70	18	51	58	28	26
V1086	G_C	SHA3/CBRD	19	28	46	32	27
V1087	A_C	SABUF/5/BCN/4/RABI//GS/CRA/3/Ae.tauschii (190)	55	45	68	55	35
V1091	G_T	Sumai 3 (18.)	19	52	60	45	31
V1102	A_C	Nobeokabouzu	10	12	35	28	18
V1106	G_T	Frontana	18	20	28	32	7
V1111	G_C	Nanjing 7840	15	45	50	60	34
V1114	G_T	Ning 8343	10	20	30	20	18
V1116	A_C	Vinjett	1	4	15	3	5
V1119	A_C	DH20070	8	6	10	1	4
V1120	A_C	DH20097	4	8	21	6	3
V1121	G_C	GONDO	23	9	50	30	33
V1124	G_T	MILAN/SHA7	37	14	27	35	5
V1127	G_T	CBRD/KAUZ	29	14	28	22	11
V1131	A_C	R37/GHL121//KAL/BB/3/JUP/MUS/4/2*YMI #6/5/CBRD	29	14	32	30	6
V1134	G_T	GUAM92//PSN/BOW	11	14	32	20	20
V1137	G_T	NG8675/CBRD	49	29	43	40	10
V1141	A_C	ALTAR 84/Ae.tauschii (224)//ESDA	15	14	32	15	9
V1142	G_C	BCN*2//CROC_1/Ae.tauschii (886)	36	22	35	30	15
V1145	G_T	MAYOOR//TK SN1081/Ae.tauschii (222)	15	9	17	10	9
V1152	A_C	Sport	2	6	19	18	8
V1158	A_C	CD87	14	18	22	25	4
V1161	G_T	Chara	55	65	61	55	20
V1164	G_T	Kukri	3	NA	21	8	3
V1166	A_C	Naxos/2*Saar	2	1	6	0	0
V1168	G_C	ALTAR 84/Ae.tauschii (224)//2*YACO/3/KAUZ	17	20	15	10	2
V1170	A_C	BAJASS-5	2	15	18	5	16
V1171	A_C	NK00521	5	4	12	3	5
V1172	A_C	NK01513	13	18	29	10	4
V1173	G_C	Demonstrant	45	18	50	30	30
V1174	A_C	Krabat	16	15	22	15	6
V1175	A_C	Breeding line 1175	5	14	29	1	NA
V1176	A_C	Breeding line 1176	23	25	35	30	13
V1177	A_C	Breeding line 1177	8	12	3	30	4
V1178	A_C	Laban	2	6	2	0	2
V1179	A_C	Breeding line 1179	3	4	8	2	1
V1180	A_C	Breeding line 1180	7	12	22	5	7
V1181	A_C	Breeding line 1181	6	6	2	1	2
V1182	A_C	Breeding line 1182	1	2	0	0	0
V1183	A_C	Breeding line 1183	4	2	3	1	2
V1186	A_C	Breeding line 1186	13	6	2	0	1
V1187	G_T	Breeding line 1187	2	2	3	0	0
V1188	A_C	Breeding line 1188	2	0	1	0	0
V1189	A_C	Breeding line 1189	1	1	2	0	0
V1190	A_C	Bombona	11	12	26	18	12
V1191	A_C	QUARNA	14	12	28	22	8
V1192	A_C	Breeding line 1192	2	6	8	3	2
V1193	A_C	Breeding line 1193	12	15	40	20	18
V1194	A_C	Breeding line 1194	14	9	20	2	5
V1275	A_C	J03	6	20	30	35	15
V1301	G_C	NK01565	6	12	22	1	7
V1302	A_C	Breeding line 1302	7	10	25	6	5
V1303	A_C	Breeding line 1303	10	16	17	0	5
V1304	A_C	Breeding line 1304	2	6	23	5	16
V1305	A_C	Breeding line 1305	1	4	10	2	3
V1306	G_T	Breeding line 1306	2	10	3	2	0
V1307	A_C	Breeding line 1307	3	6	8	2	0
V1308	A_C	Breeding line 1308	0	2	5	1	0
V1309	A_C	Breeding line 1309	2	2	4	2	3
V1310	A_C	Breeding line 1310	12	12	41	22	13
V1311	A_C	Breeding line 1311	11	20	3	2	3
V1312	A_C	Breeding line 1312	3	1	3	0	2
V1313	A_C	Breeding line 1313	3	1	0	0	0
V1314	A_C	Breeding line 1314	2	5	9	0	4
V1315	A_C	Breeding line 1315	5	8	8	7	2
V1316	A_C	Breeding line 1316	2	9	11	2	3
V1317	A_C	Breeding line 1317	4	15	11	3	5
V1318	A_C	Breeding line 1318	5	2	7	0	1
V1319	A_C	Breeding line 1319	6	4	12	3	4
V1320	A_C	Breeding line 1320	2	1	11	3	5
V1321	A_C	TJALVE/Purpur seed	19	29	30	12	7
V1322	G_T	Sabin	26	59	55	45	8
V1323	A_C	Breeding line 1323	5	10	9	10	20
V1324	A_C	Breeding line 1324	0	1	0	0	0
V1325	A_C	Breeding line 1325	6	6	11	10	4
V1326	A_C	Breeding line 1326	4	6	10	2	3
V1327	A_C	Breeding line 1327	6	10	7	6	14
V1328	A_C	Breeding line 1328	14	14	25	7	13
V1329	A_C	Granary	4	12	12	5	4
V1331	A_C	RB07	26	70	49	35	16
V1332	A_C	C80.1/3*QT4522//2*ATTILA	4	25	22	30	9
V1333	G_T	C80.1/3*QT4522//2*PASTOR	8	19	14	8	8
V1334	A_C	Møystad	6	25	31	8	5
V1335	A_C	Rollo	14	15	37	20	5
V1336	A_C	Norrøna	10	25	45	25	20
V1337	A_C	Fram II	10	30	40	35	23
V1338	G_T	Sumai #3 (12SRSN)	30	65	62	40	27
V1401	A_C	Mirakel	6	10	10	3	5
V1402	A_C	Rabagast	3	4	8	5	2
V1403	A_C	Seniorita	14	2	2	4	0
V1404	A_C	Breeding line 1404	4	5	10	0	2
V1405	A_C	Breeding line 1405	4	14	28	7	8
V1406	A_C	Breeding line 1406	5	6	13	2	16
V1407	A_C	Breeding line 1407	2	2	1	0	0
V1408	A_C	Breeding line 1408	3	18	23	5	5
V1409	A_C	Breeding line 1409	5	6	2	2	0
V1410	A_C	Breeding line 1410	3	11	21	5	4
V1411	A_C	Willy	8	12	21	5	5
V1412	A_C	Breeding line 1412	7	1	9	NA	NA
V1413	A_C	Berlock	7	7	20	5	2
V1414	A_C	Arabella	3	8	28	10	5
V1415	A_C	Breeding line 1415	NA	11	17	3	5
V1416	A_C	Breeding line 1416	6	1	0	0	0
V1417	A_C	Breeding line 1417	2	2	3	1	0
V1418	A_C	Breeding line 1418	13	18	27	12	4
V1419	A_C	Polkka	20	18	30	6	5
V1420	A_C	Avans	5	10	10	5	4
V1421	A_C	BJY/COC//CLMS/GEN	52	51	52	45	23
V1422	G_T	HAHN/PRL//AUS1408	60	40	42	20	20
V1424	A_C	T7347	11	18	25	20	4
V1425	A_C	Reno	63	70	62	50	33
V1426	A_C	Bjarne/LW91W86	2	NA	14	0	0
V1427	A_C	Anniina	18	18	12	5	5
V1428	A_C	Aino	26	18	53	20	14
V1429	A_C	Kruunu	25	21	47	28	33
V1430	A_C	Marble	10	15	33	18	14
V1431	A_C	Wanamo	36	45	31	45	19
V1432	A_C	Wellamo	22	45	50	30	14
V1433	A_C	Scirocco	11	11	26	15	8
V1434	A_C	Dragon	10	10	12	5	7
V1441	A_C	Sirius	46	12	30	18	2
V1443	A_C	Cadenza	31	18	30	25	5
V1501	A_C	Breeding line 1501	3	9	4	0	5
V1502	A_C	Breeding line 1502	9	8	26	18	4
V1503	A_C	Breeding line 1503	3	10	10	2	5
V1504	A_C	Breeding line 1504	3	2	5	4	2
V1505	A_C	Breeding line 1505	2	8	19	8	3
V1506	A_C	Breeding line 1506	5	6	16	4	2
V1507	A_C	Breeding line 1507	13	10	7	6	2
V1508	A_C	Breeding line 1508	5	2	0	0	0
V1509	G_C	Breeding line 1509	3	1	13	3	5
V1510	A_C	Breeding line 1510	17	10	2	3	0
V1511	A_C	Breeding line 1511	2	3	7	1	3
V1512	A_C	Breeding line 1512	6	4	0	3	0
V1513	A_C	Breeding line 1513	5	7	4	2	1
V1514	A_C	Breeding line 1514	3	1	9	0	1
V1515	A_C	Breeding line 1515	11	9	5	1	2
V1516	A_C	Breeding line 1516	4	10	35	5	4
V1517	A_C	Breeding line 1517	3	9	21	6	10
V1518	A_C	Breeding line 1518	4	5	23	12	4
V1519	A_C	Breeding line 1519	10	4	12	2	3
V1520	A_C	Breeding line 1520	7	8	2	0	1
V1521	A_C	Breeding line 1521	1	5	4	3	4
V1522	A_C	Breeding line 1522	10	15	13	5	1
V1523	A_C	Breeding line 1523	4	9	2	1	3
V1524	A_C	Breeding line 1524	2	11	8	8	2
V1525	A_C	Breeding line 1525	10	15	9	5	2
V1526	A_C	Breeding line 1526	2	4	4	2	0
V1527	A_C	Breeding line 1527	9	0	37	8	8
V1528	A_C	Breeding line 1528	2	2	12	1	2
V1529	A_C	Breeding line 1529	2	9	14	4	1
V1530	G_T	Breeding line 1530	2	2	0	0	0
V1531	A_C	Breeding line 1531	2	4	12	1	3
V1532	A_C	Breeding line 1532	3	10	12	4	3
V1533	A_C	Breeding line 1533	8	8	19	3	4
V1534	A_C	Breeding line 1534	12	14	11	5	8
V1535	A_C	Breeding line 1535	13	25	36	35	13
V1536	A_C	Breeding line 1536	2	12	5	0	3
V1537	A_C	Breeding line 1537	2	8	6	4	5
V1538	A_C	Breeding line 1538	3	1	0	0	1
V1539	G_T	Breeding line 1539	1	0	1	1	0
V1540	A_C	Breeding line 1540	4	4	0	0	0
V1541	A_C	Breeding line 1541	4	5	3	1	1
V1542	A_C	Breeding line 1542	4	6	2	0	0
V1543	A_C	Breeding line 1543	3	2	7	2	1
V1544	A_C	Breeding line 1544	1	2	10	2	2
V1545	G_T	Mandaryna	3	22	38	8	13
V1546	A_C	Breeding line 1546	1	5	7	0	2
V1547	A_C	Breeding line 1547	7	11	22	12	14
V1548	A_C	Breeding line 1548	4	35	26	25	8
V1549	A_C	Breeding line 1549	1	2	0	0	0
V1550	A_C	Breeding line 1550	9	6	2	2	0
V1551	A_C	Breeding line 1551	5	1	2	0	0
V1552	A_C	Breeding line 1552	4	2	4	0	1
V1553	A_C	Breeding line 1553	7	12	10	2	3
V1554	A_C	Breeding line 1554	11	18	15	5	20
V1555	A_C	Breeding line 1555	6	22	7	2	2
V1556	A_C	Breeding line 1556	4	8	11	3	2
V1557	A_C	Breeding line 1557	4	5	14	4	4
V1558	A_C	Breeding line 1558	0	2	0	0	0
V1559	A_C	Breeding line 1559	5	14	1	2	0
V1560	A_C	Breeding line 1560	24	9	13	4	1
V1561	G_C	Breeding line 1561	3	6	2	1	0
V1562	A_C	Breeding line 1562	5	2	0	0	0
V1563	A_C	Breeding line 1563	1	9	0	2	0
V1564	A_C	Breeding line 1564	2	2	4	4	0
V1565	A_C	Breeding line 1565	1	11	0	0	0
V1566	A_C	Breeding line 1566	0	2	2	0	0
V1567	A_C	Breeding line 1567	3	0	0	0	0
V1568	A_C	Breeding line 1568	2	3	1	0	0
V1569	A_C	Breeding line 1569	2	2	2	0	0
V1570	A_C	Breeding line 1570	8	10	31	8	6
V1571	A_C	Breeding line 1571	3	12	21	8	5
V1572	A_C	Breeding line 1572	2	6	5	1	0
V1573	A_C	Breeding line 1573	2	6	13	1	1
V1574	A_C	Breeding line 1574	6	9	7	5	3
V1575	A_C	Breeding line 1575	9	6	15	5	3
V1576	A_C	Breeding line 1576	4	6	5	0	3
V1577	G_C	Breeding line 1577	0	2	0	0	0
V1578	G_C	Breeding line 1578	3	8	2	2	0
V1579	A_C	Breeding line 1579	6	6	8	4	1
V1580	A_C	Breeding line 1580	4	14	14	6	12
V1581	G_T	Breeding line 1581	2	2	2	1	0
V1582	A_C	Breeding line 1582	6	8	5	4	3
V1583	A_C	Breeding line 1583	2	2	0	0	0
V1584	A_C	Breeding line 1584	5	4	0	0	0
V1585	A_C	Breeding line 1585	8	10	4	2	1
V1586	A_C	Breeding line 1586	4	6	18	4	3
V1587	A_C	Breeding line 1587	4	1	22	2	7
V1588	A_C	Breeding line 1588	2	8	28	8	5
V1589	A_C	Breeding line 1589	5	5	10	4	3
V1590	A_C	Breeding line 1590	4	2	9	1	3
V1591	A_C	PS-1	7	20	24	10	11
V1592	A_C	Breeding line 1592	4	4	3	0	0
V1593	A_C	Breeding line 1593	2	6	15	1	2
V1594	A_C	Breeding line 1594	5	4	19	2	10
V1595	A_C	Breeding line 1595	12	12	15	18	4
V1596	A_C	Breeding line 1596	2	10	6	1	2
V1597	A_C	Breeding line 1597	6	21	19	3	4
V1598	A_C	Breeding line 1598	0	2	12	2	3
V1599	A_C	Breeding line 1599	6	18	17	8	7
V1600	A_C	Breeding line 1600	1	0	0	0	0
V1601	A_C	Breeding line 1601	4	6	16	4	7
V1602	A_C	Breeding line 1602	5	10	8	3	4
V1603	A_C	Breeding line 1603	8	3	12	0	2
V1604	A_C	Breeding line 1604	9	9	10	4	3
V1605	A_C	Breeding line 1605	8	11	23	10	2
V1606	A_C	Breeding line 1606	2	1	2	0	0
V1607	G_C	Breeding line 1607	2	9	3	1	0
V1608	A_C	Breeding line 1608	12	9	5	1	1
V1609	A_C	Breeding line 1609	6	2	3	0	1
V1610	A_C	Breeding line 1610	12	6	0	0	0
V1611	A_C	Breeding line 1611	9	25	15	4	3
V1612	A_C	Breeding line 1612	3	1	0	0	0
V1613	A_C	Breeding line 1613	2	3	1	0	0
V1614	A_C	Breeding line 1614	2	5	9	4	2
V1615	A_C	Breeding line 1615	3	14	23	5	3
V1616	A_C	Breeding line 1616	23	15	19	12	8
V1617	A_C	Breeding line 1617	6	15	17	0	1
V1618	A_C	Breeding line 1618	2	2	11	1	1
V1619	A_C	Breeding line 1619	1	10	4	2	0
V1620	A_C	Breeding line 1620	3	2	0	1	0
V1621	A_C	Breeding line 1621	4	10	0	2	0
V1622	A_C	Breeding line 1622	2	6	10	1	3
V1623	A_C	Breeding line 1623	1	4	8	0	3
V1624	A_C	Breeding line 1624	4	14	39	22	5
V1625	G_C	Breeding line 1625	4	6	20	4	6
V1626	A_C	EMB16/CBRD//CBRD	9	25	39	22	20
V1627	G_T	N894037	46	19	68	30	29
V1628	G_T	SHA5/WEAVER//80456/YANGMAI 5	13	8	20	10	6
V1629	G_T	VERDE/3/BCN//DOY1/AE.SQUARROSA (447)	18	50	30	18	20
V1630	G_T	80456/YANGMAI 5//SHA5/WEAVER/3/PRINIA	41	30	52	35	25
V1631	G_C	NG8675/CBRD//SHA5/WEAVER	33	19	32	12	7
V1632	G_C	TRAP#1/BOW//TAIGU DERIVATIVE	22	9	26	12	15
V1633	G_C	IVAN/6/SABUF/5/BCN/4/RABI//GS/CRA/3/AE.SQUARROSA (190)	23	29	42	40	25
V1634	A_C	GAMENYA	47	22	31	22	24
V1635	A_C	WHEAR/2*KRONSTAD F2004	14	20	26	15	8
V1636	G_C	T.DICOCCON PI94625/AE.SQUARROSA (372)//TUI/CLMS/3/2*PASTOR/4/EXCALIBUR	27	NA	15	15	8
